# Supplementary material for: Prediction of Sphingosine protein-coding regions with a self adaptive spectral rotation method
Source: PLoS One. 2019 Apr 3;14(4):e0214442. doi: 10.1371/journal.pone.0214442 (PMC6447165; doi:10.1371/journal.pone.0214442)
Supplement: S1 Dataset — The dataset includes: J8VWM6 (a segment of DNA is downloaded from the UniProt database and the length of it is 5244 bps); 5000test(an artificial DNA sequence generated randomly); 5000test-2000-7243 (the DNA sequence J8VWM6 is inserted into a randomly generated artificial DNA sequence, with the insertion position starting from 2000 to 7243); Scaffold21 (a segment of DNA of the Sphingomonas sp. WG’s whole-genome data); 21-21000-24250 (the base sequence fragment whose position starting from 21000 to 24250 in No. 21 scaffold). (ZIP) [file pone.0214442.s001.zip › S1 dataset/5000test-2000-7243.seq]

TGTGCGCAGTCGGAGATAAGCAGCCTCAACTGCCTTCCGATAAACGTTACCCAGGCCACTACTCATAACTTAGTTTCTCACGTTGTCACATCAAAATTCCGGCTCTCGCATGGGTTGTTTACAGTGGACGCTTCCGGAAAACGTGTAGTCTTAGAACCCCCGTACGTTGAGTACCCCTAATGCCGGGTACAGTGAATATCCATCCCCCGGAACTTGCTCAGTTTTGTTGTTTCTTTTCTTCATGTCCGTGCCCAGTGCTTTGGCGTCGCGAAAGTTGAGTTCCAGGACCTTGAGGCACTCTGTTGGGATTGCCAGGGAACCTTTAAGGGCCCAAGCTGGGTCTTTACCGACTCATGACGGCGATTCTCGAGGAACCTATACCTATGCTGCTCTGTGATTAGCGCTGGACCTTGTTGTCCATCTTCCATGCTGGGTACCAATATGAATCTATATTGTGTGATGTCAGCATGTCTTCTCACAAGGGGTAGGGTCACTCCACGTGGTCCCGCCGTTTGCAAGTGTAGCATCATCGAGCCCCCTATTCACAACTGATTATACCCCAGAACCCGATTAAAGGTATCAACTACGTATACCTGGGATGAACAGACCCGCTAGCCAGGTTAACGACAAGTTTGAATGGGATTCACGTTAGAAAGCCTGGCCCTCTCCGAATTTTGTGACTAGCACTGGTCGTCGGCAACATACGGCACAGCGCCCACCCTGTGTCCGGGCCACATGTCCGGGGATGCCCACTAACACAGCGGGGCAGCTCGCCGTCTGATGGCCACGGCTCTACGGGGGTCGTGGTGAGACTATACAACCACACGGCCCCAAATGGTCAACGTGAGCGCACTTGTAGCGACCCCAGTCCAGGCTCCATCGGTTATGAACCTTGTTGTTATGCTAATCGTCGGAGCGGGCTTTTGAGATTACTCCAGGGATAGTTTCTATGAGTTTGAACAACGTCGTATATGTTGAACAGTCAGTGACGGTCTCAAGCCCCCCTCTATTTGACGAACTGTCTGTAAGCACCCAAGGATAAGTATCAGCTTGCACGACGAAGGGTGCGTTTCGTGCCGCTCTGGTTTATCCGTGCCACATCACTCTGAGCGGCAACGTGCAAGACTTGTGGGCGGTAATTGGTCGAGGTATTCGGCCCACACGATTTCGCCATACCGTTATCCTTTATCCTCCAGGCCGTGACGGACTTTCAGCCTTCGCCCATGACTCAGTGGTGCAGAAAGACACAGTAAACCACGGCGGACTGGTAGCGGCATCGGGCAGTCGTCGCAAACTGTACTAATTGGTGGGTTTTCATAATGCGTGCGAAACTGTCAGTCATTATCAACGAGACCTCCGCAACTGATCTGAATCCTGCGCACGTGAAATGATACCCACCATATCGTAGCACCTGCGGTTCCTTTCGTACCTACGGCCCCAAGGTCCAAACGGTGAGACCGATAAAAAATCATGGCGACCAGGACATTCGGGTTGATCCCTTTTAGGCGCACAACGAAATGAGAAGAAAAAAACGCTCATGACCCCTGAAAGTCCAGGTTATCCATTTTCACCACAACGAACCGCTTTCGAGAAAATGTGGCTCATGCGCAGCCGCATACATCTGGAACATCTTCACCATAAGGACGTCGAATAAGCATGCCAATTTAGAAGTTTACCTAGGCACCATCGACACCGGCGGGGACACGGTCTGAGCAACTCCCCTAACCTATTGAGGGTGTATAGGTCGTGTCCTGTAAGTCTGGTTAAAGAACCAGAAGCCTTTGACGGATCACATTGAATCTAGACCTTGTAAGGGCTTACTCTGCAGTTCAACGTGTTATCGGTCCACCAGTCACAAAGGCTGTCGTGTTAGCGAGAATTGAAATTCTTCAATCGAGAGATGCCTGAGCATGATTAGTCGCCATTCGTCATGAAAATGACGCGAAAGCCCACGGCGCCATCTAGCGGACATGACCCGTCTCGCTTATTCATAGTGACGGTGCAGGCGACGAACTTCGGCAGCGACGTTTCGATCACCAATGCCGGCACCGTCTATGGCAGCATCAACGGCACCGGCTTCGGCAACGTTGCGGTGACGACGGCTGCAGGCGGCTCCCTGATCGCAGCGTCGCAGTTCAACGGCGTGCGTGCGACCGCGTTCTCGCAGGCGACCAGCACCACGGCGGACGGCATCACCACCTCGACCATCGAGGGCGGCAACGCCGCGATCACCCAGAACGGCGATGCTACCCTGGCAGACGGCGTGACGGGCGCGAATCTCGTGGCCACCGCCAACCAGGGTGACGCGAGCGTCAGCGTCAACGCCGTGGCCGGCGCGGTCTCGGCCGTCGGCGCCACCGGTTCGGGCACGTCGTGGAGCGGCGGCAACGCTGCGGTCGCGGATGCGACTACGACCACGTACGACTACGGCTTCAGCGCCGCGACCGGCACTGCGGCGGTTACCGTCGGCGCCGATGGCGATGTCACCGGCGTCTCGGCAAGCGCCGTTGGCGGGGCCACCGTTGCCGTTGACGGCAAGGTCGGCACCGGCGGCGTCAATGCCTCGTCCTCGACTTACGATTATCGCTATGTCACCACCGAAACGCGTGATGCCGACGATGTGTTCGCCGGTAGCGCCTATACCCAGACCCAGAGCCAGTCCGGCGGCGCTTCGAGCGTGACCGTGGGCGCAGGCGGCTCCGTCGCTGGCAGCATCAACGCGACCGGCGACGCCGGTGCGAGTGTGGCCAGCGACGGCGAAATCGCCGGCGGCATCAACGCGGTTTCCAACGGAACCGACTATACCTACGCCGGAAGCAGCAGCTACGACACCGATGGCGACCTGACCGGCAGCACTTACGCCCAGACCAGCACCCGTTCGGGCGGCGCTTCGAGCGTCACGGTCGGCACCGGCGGCTCGGTCGGCGGCAGCATCAACGCTGTCGGCGATGCAGGCGCCTCGGTCATCGCCAATGGCGATGTCGACGGCAGCATCACCGCACGCCAGCCCAACATTGCCAACACCACTTACGACAGCGCCTACACGGCGGAGACGGACACCAGCGTCAGCAACAGCAGCAGCACGTTCGCGGACGGGTCGGCCTCGGTTGCGGTCGGCTCGGGTGCGACCGTTGGCGGTGACGTGACGGCTTACGGCAACAGCAGCGCGTCGGTCACTTCGGCCGCATCGAGCATCATCAACGGCTCGGTGTACCTGGGTGCCCGTCCCGGCTACGAAAGCACCTCCGCCACGACCAGCACGGGCTCCGACCCGGTCACCGGCGACTACAGCTACAGCCAGGAGAACACCTCCACCCGTGCGGGCGGCGATGCCACCTTCAACAACGCCGGATACGTTCGCGGCAACGTATCGGTCACCGCGCTGAATGACGCCACCGTCACCAACAGCGGCCAGGTTGTCGGCTCGACGTATGTGAACGTCGGTGGCAACGACACGGCGAGCACCTACTCCGAGAACCTCGCGACCGTTATCGAAGGCGACGTCACCACCGTCACCTACACCGAGACGGGTTCCTCGCAGACCACCGGCATCGCCGGCAACGTGACGGGCACCTATTCGGGCACCAACGGCCAGGTGAGCTTCTCCCCTGTCACCGAGGGTAACATCACCCAGGAAGCGACCGGCAACAGCACGGTCAACGCTTCGGGTACGGTCTTCGGCTCGATCGCCTCGTCGGCCGGGCTGGGCACGGGTACGTCGCAAAGCGAATGGACCTCCACCGACCTCTATGTGACCGACGCTGCGGCGCCGGAAAACAACACGTCGACTTACACTTATGCGTCGACGGGTTCCTCGGTCTCCGCCGCAGGCACGAGCACGGTGAACATCACCGGCCATGTGTCGGATGCCTACTTCGGGTCGCAGACCGTTTCCTCGAACGGCACCACGGGTAGCACTGTCACCGTCTCCGGCATCGTCGACGGATCGGTGAATTCGAACGCGAGCGGCATCGCCAGCACGCAGAGCACCTCCAACTCGGTCGATACTTACGCCGGTTCGCCTTCGGTCCTGATCGGTTCCGACTATGCGGACAGCTATGCCAGCACCGTCACCGGCGGTGCGGCAGTCGGTAACGTGAGCGGATCGGGCGAAGTCAACGGCTCGCTCAACGTCGCGGGCGTGTCTTCGGCCTCGGCTCAGGTCGCAGCGGGTGCCAGCGTGCTCGGCAATGTGGCGGTATCAGCCGCAGGCACCGACACGGCATTGACCAGCACCAACCTCTATGCCTTCGACCCCGAGGCCGGGACTTCTACCCGGACCCAGACCGAAGCGTGGTCCTCGCAGGTCGCCGCCGCATCCGGCAACGCTTCGGCAGCCGTCGACGGCCTTGTCGAAGGAAGCCTCGTCGTGTCGGCAGTCCGTGGCAATGCCTCGGCAACGGTCACCGGCCAGGTCGGCGGCTATGTTGATGCCTACGCCGTCGGCTTCAACTCGGCGACCTCGACCGAATGGACTTCCGCCGGAACGACGGCCACGCCGGTACTGACCGATTACACCAGCACCAGCAGCTCCACCAATTCGGGCGGCACTGCCTCGGTCGTTATCGACACTTCGGCGGCCTTCAAGGCTGACGGCGTGGGCACGGCGACGCCCAGCGTCTCTGACGTCTCCGCATCGGGTCTCGGTGGTGCGACCATCACCGTCGCGGCGGGATCGAGCGTCGATGGTTCGGCCTATGCGTCGAGCAGCTTCACCGACACGACCAGCACGGTCACGCGCACCTACGCCGATACCGGCGTGGTCACGCAGAACTACAGCTATGCCGAAACGCTGGTCGGCAACGCGGCAAGCGTCACCAATGCCGGGACGATCGCCGGTGCCGCAGTGGCTGAGGGTCTCAAGACCGCCTCGGTCACCAACAGCGGCGAAGCGGCGGCTCTTGTCGCCTATGCCGGCGGCGTGAGCGAAAGCTACGTCGAAGTCGATGACGACTGGATCAACCTGAGCCCGTCCACCCACACCATCACCCGTACGAAGACCTACACGCCGGTCGGCGGCGCCGCCTCGGTCACCAACAGCGGCACCACTTCGTACATCGAAGTCGCCGGTGCCACCGGCACGGTGACCAACAGCGGGACTGTGGAAGGCGATATCTGGCTTGGCATGGCCGTGCCGAACGGCGTTGGGGTGGCTACCATCACCTCGACATCGTCGTCAGGAGATCTCGACGCGGAAGAGATTTTCACCCCGGCTGCGACGCTGTCCACCCAGACCTACACCGTTAACCAGAACGGTATCCTGGAAGGCAACGTCTACGTCACTGGTGCGGACTACGAGACCGCCGACGCGACGTTCAAGACCAGCAATGTCGCCGCGACGGTGAACCTCAACACGGGTTCGCAGACCACCGGTTCGTTTTTCGCAGAGAACAACACCGACACCGTGGTCAACGTGAACGGCGGCAAGCTGACCCTGGTCGGCCCGGCCTACGTTCCCGCCGACACGATCGATGCCGATGCCGTGTGGTCGGCCGGTCTCGAGGCAGGCGCCACCGGCGGCAGCTTCAAGCTGAACGTCAACTCGGGCACGGCGGAGATTACCCCGCCGGTCGATGGTTCCTTCGGCATCAACGGTGACGTCGCCGTCGGCGCCAACGGCACCCTGATCGTCGGTACGCTGGTGACCCCGGCCAATACCGGTTCGGGCGCCAGCATCACCGGCACCACGCCCACAATCGTGGGTACGGACCTGGTGGTCTCGGGCAACTTCACGACTGCCGGTACGCTGGCCATCGGCCTCAACGGCACGCTGGTGAAGACCGCGGTTGCACCGGTCTCGACCTCGACCGACTTCCTCGCCCCGATCACCACCGTGCTGACCGGTTCGGGTCTTGCCTACACCACCCCCGAAGCGGCAGGCGTGGCGATCAATTCGCCTTCGTCGATCACCGTGGGCGGCAACCTGGTGCTTGGCGGCAAGGTGCAGGTCTATGTCCCGACCGGCTCGATCTTCCTTGGCGGAGAAAGCGCGGACCTCTTCACCGTCGGTGGAACCGTTTCCGGCTCCGTCTCGGTGGTCAGCAACCTGAACTCTCAGTTCGTGACGCTGGCCTCGAAGACCTCGGGCGGCACCGTCTCGGTCGAAGCCACCCGCGTCAGCTACGGCACGGCGGCGACCAGCCCGAACGCGGCCGCAGCCGCCGTCGCTCTCGACAAGGCGATCCCGGGCGTGGTGCAGGTTCTGGTCGACGATGCATCGGGCGTGCGCAGCTACGCCTCGATCGACGAACTGAACAAGATCCAGGACGTCGCCAACCTCGTGTCGAACCTCGACTGGAACCTCTCTGCGGCGCAGGCTGCAGCGGTGTTCAACGAGCTGGCCTCGGCCTCGATCTACGGCTCGCTGGCCAACCTGCGCCAGAACGTCGCGTTCCAGGGACAGCTCGACCAGCTTGCCCAGCGTCGTGACGGTCAGGCTGGTGCCGCCGGTCTGTGGATCGCGCCGATCGGCAACTTCGCGAAGTTCAGCGGCACCGACTCGGGTGCGGCAAAGATCGACGCGACGAGCTATGGCGCGGCCGCTGGCCTCGACATCGCCTATAACGAAACCGGCGCCTTCGGCTTCGGCTTCGGCTATGCCCGCCACAACGTCGATGCCAAGGGCCAGCCGGTCAAGGTGGACGGCAAGACCTACTCGCTGGGTGCCTACTGGACCCAGGGCTTCGGTCCGCTCTCGGTCAACGCGCAGTTCGTCTACGGCTTCTCGAGCTTCGACGCGCAGCGTAATCTGGCCCTGCTGTCCCGCAAGGTCACCGCAGACTTCAACGGCAGCGAGTGGGACGGCAGCCTCGGCGTGTCGTACAACTTCGGCCAGGGCGATGTGGAAATCGTGCCCTTCGGTGAACTGGCGATCCGTCACTGGAGCACCAAGGGCTTCACCGAAGAGGGCGGCGCCGGTCTCGGCCTCAAGGTCGAGGGCGACAGCAAGAGCGTCTTCGAGCCGACCCTGGGCGTTCGTTTCGCCACGGTTGCCACGCAGACTGAAGCCTTCACCCTGCGCCCGTACGCCAGCCTCGCCTACACCTTCCAGGGTGATGCGGGCACCACGCGCACGGTCGGTTACCTGGGTGATCCGGACGGCAACACCTTCGCACTGAAGGGCGTCGATCCGAAGGGCTATGCGACCGTCGCTGCCGGGCTCAGCACCAGCGTGGCGGACAAGGTCAACATCTCCCTGGGCGGTAGCTACGCCTTCGGTAGCAACAACAACGTCGCGACCATCCTCAATGGATCGTAGAATGGAGAGAGTGCCAGTGCGGGACGACGTCGTAGTCCCATGACTAGGGATCGACACACGGTGAATTTCTGGGTGCAAACATCTACCCTCAAGTGTTTCGGGGATACTCGATGACCAACGTCCTCAGTCGAATGTTGATAGGATGGCGCCTCATCCCTGAAGCCAACACCCCGATCCGATGTAGGTGTATGTCGCATAGATGATAAATCATCTTGGTAAACATCTGTTCAAGGGGCATTATTACGGTGGCGAGTTATATGAAGGAAAGTGTCTCGGCCGTACTTTCCCCTTTACGACTACCCAGCGAGCGCCCGAAAAAAGGGTGGCATTTATGTGCACCTTACTCCAGACTGAGCCCACCCCTTCTGTGATGATCTAATTCAGCTTGTACAAGCTGACAGATATATAGATGGCCGGCAAGGATGTCTGTAGTGGTGCGGGACTGGTCTGGGATCAATGCGAGAGTGTTGCGCCGTCGGACATGTTGGGTGTCAAGACACACGTTTCTGCAAATATATGATTAAGCCTGGGTAGCGAGCATAACATGGCCAATACTGTTATCTCGAGCAGATGCTGCGAGTCCTATGTTAGGGCACGGGTACTCTGCGTAAGGATTCGGCACGAATGGAATGAGGTAGCGATAGGGGCATTACATTGTGCATTTCCGCACCAAGACGTGCTCCAGAATTTAACGCGGTGGAGTTGATAGAGATAACGATACGCAGAGCTTTGCGACCCCAGTTAGGACTCCTCTGATGAAAACGTGGACGCGACTCACGGCCGTGATCGTTTCTCCGAAACAGTTAGATCCTCAGAACACAAAAGAGGCTATTGACTGAGAGTCAGGATCCCGGCCGAGTCCTAACCGGGAACCTTCTGGTTGACCGAGCAACCCTGAATGCACCGTTCATGTGGCAGGGAATCCCATCAGAGCTACGACTAGTGACTATCCGCTCACATGGGGCATCGCGCCGTCTTTTCTTTTCTTAGCGTTTCCCCGCTGTAAAGGCAAGTTTTCCAGAATCGACGTTCCAGATCCAATTCTGAAACGTATAGACTGTCGACTCTGACGCAGTTTTGTTTAAGACCCTTTCATGGAGACACTTCCGTAAAGTCGACTGGTCGCTTTGTCAATAGTTCAGACTATCCAATATCCCAGCGTGCTAACATAACATCCCGGTGTACAGGGAGCCGACCGCCCTGAGATACGACAGACTAGCTCCTTTTACGGTACAAGCACAAGATACACTGTCCTTGACCAGCTTGTCGGCGATTGATAACCATATGCATTACCGTTGGTCTTTCATGTGTAGAAGGTAAGTAGGGACAGGTATTCCAAGGGCTCTAGTCGTGTGTCATCGGACTAACCTACGTGTTGTTCTTCTCAGGGACTGCCAGGAAGGGAACGTGGTGCAACGTCCGAAAGAGGACTGCGCATTGGGGATGGAAGTGACTTGAGAGCGCACCAGCTTCCAGGGCGGGTCGAATCAGGGTAGCGCGCTCGTAGTGAATTTTGCAGTTAGGTCACCCAAATTGCCATATAGCTTCTAATTGATTGCACGGCTACAACTATACCGTCCAATTGGGATGAGGGTGGTAGAGTAGCGGATTAATCTTTTCGTTTATGGGGTAGGGATTGAGCACTTACTCGAGTGCCCCTGGTTGTGACTCAGCTTCTCAACTGACCTGGTCATAACTCCCGGTACGCCACCGATTTGCTGGGAGCACCCAGCAGATACCGGGCTCGATAACTACGGCGAAAGTGGGCCGGTACACCGGTTTAGATCACAATGGCAACGGGACCTTTCGATGCGCTCGAAACGAGCTGCACCTGATCTCTAATGTGGTTTTGCAAACTCTACCATATCAGTTGTTTAGACTGAGTTTATTTCCACACCTAGCAATCGGCTTGTGTATAAGAGTAGGGTAAGGCTACGAAATTAAGTTGTCAGGCTTGGCAAGCGTGGAACTGATTGATATCAACGCAGCGAGCGATAATTAGACTGCCAATCTGAATGTCTGAAAGAACCCAAGTCCTGCAATCGGTAAAAGCTCTGTCCGGCTTCGTCAAGGCTACGCCCGTAACTCCAAGTCCACTAATACTTGTGTCAGGCCACCCTGCGGTTGTAGTGAGACAATCCGATCTGTAAAAATTTAATGTCACCTAAATGAGACTGAGAAAGGCAATCCTAGCCTGGTGCAGCTATTCGCTGTCACTGCCAGAGAGTGGCCTTGGGAGTATACCCTAGCGCTTGAGTGACACCCCAATACTCTGCCAGGGGCACTGCAAACCAACGCAATCATTGCCTATTGCTTATGCGTGTACCGGTGGTTTAAATCCAATATAAGAAGAACCGGGGACGACGAACACCCGGTCTGGTCGTGTACCCACAAATATAGGGCTGTCTTGGAGGTCTAAATTAAGCTCCACCATCTTAGCACAAGAATGTTCTTCTAAACCAGTCTGAGTAACTTAAAGCCAATGGGAGTAGTCGCTAGGCTCCGCAAATTCAGTTTTAACATCCAGATAGCGAAACCAGTCTTTACTTTGGCCGGCGAATGACATGGGACGTGCTCCGTCAAATTGCGTGACGCTGTCCTAATGCTTTGGATGCTAAAGTCGGACCAAACCTAGATTATAGTCAATGTCAAACCGCTATATGCCCCCTGGAATCCATCTAGGGCACTTCGGACATTGTGCGGCCAGAGGGGGTCCTAAATACGCGTTTTAATCCCTGTGATCTTGCTCAAAGTTGCTTCGACGCCGCCAGGAACAAAAGTCCCGAGATGTTTCAACGTTTACTGCCGATGTCTTATGCTTGGATTTGCGCGCGGGCAAATGGAAAAAAACAGTAGCAAATCTAATCTATCCCATATCCGCAGCGCGTGCCTTTTTATCGATGGGGGACCGCGGCTGTCTAAAATTATAAATGATTCCGAGTAGGGTCCCACTCGGTGCGGGGCACTTCAATTTTCGGTTAGGAAG
